# Supplementary material for: Method for converting CWEEDs weather files to EPW format for multiyear simulation of building thermal dynamics
Source: MethodsX. 2020 Jul 29;7:101016. doi: 10.1016/j.mex.2020.101016 (PMC7451714; doi:10.1016/j.mex.2020.101016)
Supplement: Supplementary file 1 [file mmc1.zip]

Archive with 1 entries (1 files):
- WeatherConverterWy3toEpw.m
